# Supplementary material for: Causal effects of hypertension on risk of erectile dysfunction: A two-sample Mendelian randomization study
Source: Front Cardiovasc Med. 2023 Mar 21;10:1121340. doi: 10.3389/fcvm.2023.1121340 (PMC10070976; doi:10.3389/fcvm.2023.1121340)
Supplement: Supplementary file 1 [file Datasheet1.zip]

Archive with 3 entries (2 files):
- Data Sheet 1_v1/
- Data Sheet 1_v1/Original codes.txt
- Data Sheet 1_v1/Original codes_1.txt
