# Supplementary material for: Causal effects of hypertension on risk of erectile dysfunction: A two-sample Mendelian randomization study
Source: Front Cardiovasc Med. 2023 Mar 21;10:1121340. doi: 10.3389/fcvm.2023.1121340 (PMC10070976; doi:10.3389/fcvm.2023.1121340)
Supplement: Supplementary file 1 [file Datasheet1.zip › Data Sheet 1_v1/Original codes.txt]

library(TwoSampleMR)

instrumental_a <- extract_instruments(outcomes='ebi-a-GCST006956', clump=TRUE, r2=0.001,kb=10000,access_token= NULL ) 

instrumental_b <- extract_outcome_data(
 snps=instrumental_a$SNP, 
 outcomes='ebi-a-GCST006414', 
 proxies = FALSE,
 maf_threshold = 0.01,
 access_token = NULL
)   


Mydata <- harmonise_data(
      exposure_dat=instrumental_a,
      outcome_dat=instrumental_b, 
      action= 2  
       )   

mr(Mydata, method_list=c("mr_ivw", "mr_ivw_fe", "mr_two_sample_ml", "mr_egger_regression", "mr_weighted_median", "mr_penalised_weighted_median", "mr_simple_mode", "mr_weighted_mode"))  #对工具变量进行MR分析

mr_heterogeneity(Mydata, method_list=c("mr_egger_regression", "mr_ivw")) 

pleio <- mr_pleiotropy_test(Mydata) 
pleio   

single <- mr_leaveoneout(Mydata)
 mr_leaveoneout_plot(single)  

res_single <- mr_singlesnp(Mydata)
mr_forest_plot(res_single)   

mr_funnel_plot(res_single) 

write.csv(instrumental_a,file="C:/Users/XXXX/Desktop/expose1.csv") 

write.csv(Mydata,file="C:/Users/XXXX/Desktop/工具变量.csv")

'xx'= instrumental_a 
